# Supplementary material for: Human FCHO1 deficiency reveals role for clathrin-mediated endocytosis in development and function of T cells
Source: Nat Commun. 2020 Feb 25;11:1031. doi: 10.1038/s41467-020-14809-9 (PMC7042371; doi:10.1038/s41467-020-14809-9)
Supplement: Supplementary file 8 — Source Data [file 41467_2020_14809_MOESM8_ESM.zip]

Archive with 32 entries (31 files):
- Clinical data kindred A - D.xlsx
- __MACOSX/
- __MACOSX/._Clinical data kindred A - D.xlsx
- Fig 2e clathrin W collocalization coefficiency values.pzf
- __MACOSX/._Fig 2e clathrin W collocalization coefficiency values.pzf
- Fig 2e EPS15 and adaptin r values.pzf
- __MACOSX/._Fig 2e EPS15 and adaptin r values.pzf
- Fig 3b combined movies 60s.pzfx
- __MACOSX/._Fig 3b combined movies 60s.pzfx
- Fig 3c r values_movies.pzfx
- __MACOSX/._Fig 3c r values_movies.pzfx
- Fig 4a.pzfx
- __MACOSX/._Fig 4a.pzfx
- Fig 4b TCR internalisation.pzf
- __MACOSX/._Fig 4b TCR internalisation.pzf
- Fig 5a, b, Sup Fig 10, Sup Fig 11.pzf
- __MACOSX/._Fig 5a, b, Sup Fig 10, Sup Fig 11.pzf
- Fig 5c Tfn uptake.pzf
- __MACOSX/._Fig 5c Tfn uptake.pzf
- Fig 6c graphs_assays.pzfx
- __MACOSX/._Fig 6c graphs_assays.pzfx
- Fig 6c_graphs_standards.pzfx
- Fig 7a OP9 DL1.pzf
- __MACOSX/._Fig 7a OP9 DL1.pzf
- Fig 7b OP9 DL1.pzf
- __MACOSX/._Fig 7b OP9 DL1.pzf
- Fig 7c, d OP9.pzf
- __MACOSX/._Fig 7c, d OP9.pzf
- Sup Fig 1b and 1c.pzfx
- __MACOSX/._Sup Fig 1b and 1c.pzfx
- Sup Fig 5 WGA FCHO1 DAPI.pzf
- __MACOSX/._Sup Fig 5 WGA FCHO1 DAPI.pzf
