# Supplementary material for: Human FCHO1 deficiency reveals role for clathrin-mediated endocytosis in development and function of T cells
Source: Nat Commun. 2020 Feb 25;11:1031. doi: 10.1038/s41467-020-14809-9 (PMC7042371; doi:10.1038/s41467-020-14809-9)
Supplement: Supplementary file 8 — Source Data [file 41467_2020_14809_MOESM8_ESM.zip › Clinical data kindred A - D.xlsx]

## Sheet: kindred c and d
kindred c
Date	WBC/mm^3	ALC/mm^3	ANC/mm^3	AMC/mm^3	Hb gr/dl	Plt/mm^3	CD3 (%)	CD4 (%)	CD8 (%)	CD16/56 (%)	CD19 (%)	IgG (N: 700-1630mg/dL)	IgM (N: 65-206mg/dL)	IgA (N: 73-187mg/dL)	IgE (N: 0-90iu/ml)
2016-01-13	3470	550	2540	220	8.1	352000	55.3	8.3	44.9	29.8	12.2	471	17.4	9.77	16.7
2016-01-25	5040	1220	2660	770	7.5	409000	50.8	11.1	38.5	18.5	22.2	632	27.4	12.1	16.7
2016-02-03	2990	450	2120	320	9.3	306000	51.3	11.9	37.8	18.5	22.7
2016-02-26	3770	650	1860	850	7.9	168000	62.5	5.5	57.9	26.2	7.8	364	16.8	8.7	17.9
2016-03-02	6590	1960	3350	780	7.8	234000	56.8	6.6	53.6	33.6	8.3
2016-11-08	6810	1140	4530	820	11.9	243000	42.7	5.9	36.2	44.3	11.3	834	16.8
2017-02-15	4100	960	2390	440	12.5	185000	55.1	7.7	46.7	20.1	21.7	1320	18.9	19.8	17.2
kindred b
Date	WBC/mm^3	ALC/mm^3	ANC/mm^3	AMC/mm^3	Hb gr/dl	Plt/mm^3		CD3 (%)	CD4 (%)	CD8 (%)	CD16/56 (%)	CD19 (%)		IgG (N: 740-1450mg/dL)	IgM (N: 76-195mg/dL)	IgA (N: 80-190mg/dL)	IgE (N: 0-100iu/ml)
2013-04-01	2400	250	2010	90	11.4	163000		61.3	21.6	42.2	22	17.1	2013-04-01	529	137	89.6	16.4
2013-07-08	510	30	430	40	8.1	217000							2013-09-05	351	31.4	17.4	17.3
2013-07-09	2420	110	2100	150	8.6	221000							2014-01-09	408	18.7	14.2	17.5
2013-07-14	640	120	390	60	8.9	183000
2013-07-16	490	90	210	130	8.5	163000
2013-07-19	170	20	90	30	7.6	224000		45.5	22.8	18.5	16.5	0
2013-07-21	4190	180	354	350	10.3	240000
2013-07-22	8020	220	720	460	9.8	264000		48.4	20.8	26.8	27.3	0
2013-07-24
2013-07-26	3060	300	228	310	12.6	182000
2013-08-01	4330	480	3320	330	11.4	199000		900 - 4500	500 - 2400	300 - 1600		200 - 2100
2013-08-02	1910	250	1250	260	9.6	173000	2013-04-01	153.25	54	105.5	55	42.75
2013-08-04	1600	160	1180	160	9.3	155000	2013-07-19	9.1	4.56	3.7	3.3	0
2013-08-05	1350	110	1040	120	10.5	186000	2013-07-22	106.48	45.76	58.96	60.06	0
2013-08-08	810	50	630	40	8.7	168000	2013-09-06	27.3	11.83	18.2	76.57	0.13
2013-08-11	280	30	210	20	7.7	89000	2014-01-09	9.99	1.17	9.48	13.11	0.09
2013-08-13	110	30	60	10	10.1	48000
2013-08-15	50	10	90	0	7.6	44000
2013-08-17	30	10	10	0	8.6	33000
2013-08-19	130	10	60	30	8.8	18000
2013-08-20	400	30	190	100	8.3	20000
2013-08-22	2460	50	1770	450	8.9	15000
2013-08-23	5760	70	4570	750	8.8	15000
2013-09-05
2013-09-06	1770	130	1040	430	7.8	186000		21	9.1	14	58.9	0.1
2013-09-09	1200	100	790	210	9.8	167000
2013-09-11	1260	40	1190	10	9.7	170000
2013-09-20	90	30	40	20	8.5	9000
2013-09-21	50	20	30	0	9.8	28000
2013-09-23	30	10	10	0	10.5	16000
2013-09-24	90	10	60	10	9.3	31000
2013-09-25	60	10	20	20	8.7	30000
2013-09-26	130	20	40	30	8.4	22000
2013-09-30	2420	150	1760	370	9	22000
2013-10-01	7350	150	6510	510	8.1	11000
2013-10-03	2530	100	2070	290	6.3	45000
2013-10-08	3050	140	2470	320	11.8	89000
2013-10-10	1900	130	1470	220	10.8	95000
2013-10-13	3150	60	3000	50	10.3	138000
2013-10-16	730	20	67	10	9.6	111000
2013-10-20	360	10	330	10	7.9	25000
2013-10-21	30	0	20	0	8.4	9000
2013-10-22	20	0	10	0	8.2	25000
2013-10-23	40	10	30	10	7.8	15000
2013-10-24	20	0	10	0	7.3	17000
2013-10-25	70	10	30	10	9.1	49000
2013-10-26	30	0	20	30	8.5	33000
2013-10-27	60	10	40	0	7.5	19000
2013-10-28	130	10	80	20	8.8	18000
2013-10-30	240	20	180	30	8.5	31000
2013-10-31	370	20	280	40	8.1	20000
2013-11-01	510	10	360	90	8.3	15000
2013-11-03	1670	30	1480	90	8.8	22000
2013-11-05	1750	60	1310	320	9.3	15000
2013-11-07	1470	90	1170	150	9.3	10000
2013-11-08	1240	50	1060	80	7.6	47000
2013-11-12	1980	80	1670	160	10.4	31000
2013-11-15	1420	60	1110	150	10.5	52000
2013-11-16	1260	70	980	150	11.6	47000
2013-11-17	0
2013-11-18	1520	100	1160	160	9.4	48000
2013-11-20	1800	90	1460	170	9.4	66000
2013-11-22	9690	220	8780	480	10	68000
2013-11-26	1680	80	1490	60	9.5	69000
2013-11-29	1550	30	1500	0	7.5	53000
2013-12-03	140	10	110	10	7.6	8000
2013-12-04	90	10	70	0	8.5	43000
2013-12-05	60	10	40	10	8.8	30000
2013-12-08	70	10	50	0	6.8	11000
2013-12-09	20	0	20	0	7	29000
2013-12-09	8200	3320	4030	550	17	283000
2013-12-10	20	0	10	0	6.4	21000
2013-12-10	18330				3.6	2778000
2013-12-10	31970	97	29320	135	15.6	275000
2013-12-10		1170	151600	1140
2013-12-11	1050	180	810	40	7.5	92000
2013-12-11	790	10	740	20	6.8	100000
2013-12-13	50	0	40	10	5.9	50000
2013-12-14	90	0	70	10	7.2	34000
2013-12-16	220	0	180	10	7.9	12000
	250	10	180	40	7.4	11000
2013-12-17	340	10	290	20	8.6	34000
	200	20	170	10	8.6	14000
2013-12-18	550	30	460	30		24000
	1780	1380	60	100	8.7	13000
2013-12-19	550	20	460	40	8	16000
2013-12-20	730	10	640	50	8.1	58000
2013-12-22	810	10	690	80	8.3	29000
2013-12-24	870	20	710	80	8.1	18000
2013-12-26	1510	50	1240	130	8.4	15000
2013-12-28	1550	40	1350	120	7.6	14000
2013-12-29	1200	10	1100	70	8.7	42000
2013-12-30	1520	20	1350	90	8.7	38000
2014-01-01	1570	30	1390	100	8	25000
2014-01-02	1160	30	1010	60		22000
	1650	60	1480	30	9.6	23000
2014-01-03	1690	30	1410	150	8.3	18000
2014-01-04	2040	60	1750	140	10	16000
2014-01-05	2070	90	1650	240	9.5	18000
2014-01-06	2530	40	2270	150	9.8	21000
2014-01-07	2730	60	2400	160	9.5	21000
2014-01-08	2260	40	1970	140	8.6	23000
2014-01-09	2210	30	1190	100	8.6	18000		33.3	3.9	31.6	43.7	0.3
2014-01-10	1660	20	1480	70	7.8	25000
2014-01-11	1960	170	1500	190	10	43
2014-01-13	2260	70	1970	110	9.2	32000
	2350	160	1970	160	9.6	29000
2014-01-14	1990	50	1750	110	8.9	22000
2014-01-16	2270	80	1890	170	10.1	46000
2014-01-17	2190	110	1840	120		83000
	2350	40	2070	100	10.7	46000
	2540	80	2150	220	9.2	81000
2014-01-18	2580	70	2210	240	8.5	75000
	2330	80	2010	180	9	84000
2014-01-19	2470	130	2140	130	9.8	53000
	2720	110	2330	210	9.3	77000
2014-01-20	2240	50	2030	80	8.2	83000
2014-01-21	1980	30	1760	30	8.6	67000
2014-01-22	2790	20	2490	100	10	58000
2014-01-23	2880	40	2620	130	9.2	41000
2014-01-24	3420	60	3110	140	10.5	41000
2014-01-25		50	2730	320
2014-01-26	2540	100	2090	260	10.5	60000
2014-01-27	2040	120	1670	170	9.6	42000
2014-01-28	1290	40	1110	100	8.1	29000
2014-01-29	1000
	1010	80	800	90	12.1	15000
	1640	60	1480	50	8.8	25000
	1980	90	1700	100	5.3	27000
2014-01-30	1420	50	1700	70	8.5	19000
	1300	70	1160	20	8.9	45000
2014-01-31	1400	50	1220	70	8.3	39000
	14100	50	1250	50	9	40000
2014-02-02	1470	70	1250	80	7.6	13000
	880	70	730	40	8.8	25000
	1760	110	1410	110	8.6	22000
	1010	90	840	30	9.4	22000

## Sheet: kindred A
	kindred A	data from MHH				tsd/µl						g/l
		42,2 - 75,2	25 - 50	1,0 - 6,0		4,5 - 13,5	1,2 - 8,0	1,5 - 4,0	0,2 - 0,9			5,5 - 12,3	0,23 - 1,8	0,37 - 1,6
	Date	neutrophils %	lymphoctes %	moncytes %		WBC tsd/µl	neutrophils	lymphocytes	monocytes			IgG	IgA	IgM
1	2009-02-16	55	8.3	10		6.4	1.3	0.2	0.2		2009-02-18	9.98	0.77	1.08
2	2009-04-28	77.8	4.6	15.4		4.6	3.6	0.2	0.7		2009-04-28	5.02	0.92	0.8
3	2019-04-29	51.9	8.6	27.6		1.9	1	0.2	0.5		2009-05-04	3.76	0.82	0.84
4	2009-05-01	96.8	1.8	0.7		4.4	4.3	0.1	0		2009-05-11	5.1	0.82	0.76
5	2009-05-04	100	0	0		1	1	0	0		2009-05-18	5.92	0.63	0.66
6	2009-05-27	42.6	6.5	49.1		1.1	0.5	0.1	0.5		2009-05-25	8.34
7	2009-05-29	49.9	12.8	35.1		0.9	0.5	0.1	0.3		2009-06-02	7.57
8	2009-06-01	52.9	6.1	36.4		1	0.5	0.1	0.4		2009-06-08	7.71
9	2009-06-08		10.8	16.7		2.2		0.2	0.4		2009-06-15	6.09
10	2009-06-10		5.3	13.3		1.4		0.1	0.2		2009-06-30	4.86	0.28	0.25
11	2009-06-12		8	6.2		2		0.2	0.1		2009-08-25	5.45	0.34	0.24
12	2009-06-15		12.8	7.3		2.1		0.3	0.2		2010-01-11	4.74	0.01	0.17
13	2009-06-17	60.6	11.1	16		2.4	1.5	0.3	0.4
14	2009-06-19		10.1	9.2		2.8		0.3	0.3
15	2009-06-22	56.5	10.7	13.8		3.5	2	0.4	0.5
16	2009-07-07		21.3	15.7		2.8		0.6	0.4
17	2009-07-08	78.4	6.4	9.7		2.4	1.9	0.2	0.2
18	2009-07-28		15.6	11		2.3		0.4	0.3
19	2010-01-08	61.9	23	13.2		4	2.5	0.9	0.5
		data from MHH
		leukocytes	CD3		CD3+CD4+		CD3+CD8+		CD11a+		CD16+ (NK)		CD19+
		cells/µl	% of lymphoctes	cells/µl	% of lymphoctes	cells/µl	% of lymphoctes	cells/µl	% of lymphoctes	cells/µl	% of lymphoctes	cells/µl	% of lymphoctes	cells/µl
	2009-02-18	2400	30	58	9	17	29	56	100	192	46	88	16	31
	2009-08-26	4800	31	268	16	138	59	510	100	864	37	320	0	0
	2009-10-07	4000	75	690	75	690	58	534	100	920	12	110	5	46
	2010-08-04	6090	63	1458	51	1180	24	555	100	2314	8	185	18	417
		from Neubrandenburg
		leukocytes	CD3		CD3+CD4+		CD3+CD8+		CD11a+		CD16+ (NK)		CD19+
		cells/µl	% of lymphoctes	cells/µl	% of lymphoctes	cells/µl	% of lymphoctes	cells/µl	% of lymphoctes	cells/µl	% of lymphoctes	cells/µl	% of lymphoctes	cells/µl
	normal values		43 - 76	900 - 4500	23 - 48	500 - 2400	14 - 33	300 - 1600			4.0 - 23			200 - 2100
	2008-11-12	4054.35	30	112	16	60	13	49	100	373.333	31	116	30	112
		combined
	2008-11-12	4054.35	30	112	16	60	13	49	9.20822	373.333	31	116	30	112
	2009-02-18	2400	30	58	9	17	29	56	8	192	46	88	16	31
	2009-08-26	4800	31	268	16	138	59	510	18	864	37	320	0	0
	2009-10-07	4000	75	690	75	690	58	534	23	920	12	110	5	46
	2010-08-04	6090	63	1458	51	1180	24	555	37.9967	2314	8	185	18	417

## Sheet: kindred D
kindred d	4,8-10,8/mm^3	1,3-2,9	2,2-4,8	0,3-0,8			60-85	900 - 4500	29-59	500 - 2400	19-48	300 - 1600	5.0-20		11.0-16.0	200 - 2100
Date	WBC/mm	ALC/mm	ANC/mm	AMC/mm			CD3		CD3+CD4+		CD3+CD8+		CD16+ (NK)		CD19+
							% of lymphoctes	cells/µl	% of lymphoctes	cells/µl	% of lymphoctes	cells/µl	% of lymphoctes	cells/µl	% of lymphoctes	cells/µl
2012-06-18	6640	1430	4300	640			64.1	916.63	12.4	177.32	37.2	531.96	16.6	237.38	17.9	255.97
2012-07-20	7000	1440	3360
	% of WBC	21.5361	64.759	9.63855
	800-1900	75-197	85-220	0-200	mg/dL
	IgG	IgM	IgA	IgE
2012-06-18	830	59.3	14	17.3
2012-10-04	1140	39.7	25.5	17.2
2013-02-25	557	22.8	9.37
